# Supplementary material for: Electrodeposited magnetic nanoporous membrane for high-yield and high-throughput immunocapture of extracellular vesicles and lipoproteins
Source: Commun Biol. 2022 Dec 10;5:1358. doi: 10.1038/s42003-022-04321-9 (PMC9741596; doi:10.1038/s42003-022-04321-9)
Supplement: Supplementary file 4 — Supplementary Data [file 42003_2022_4321_MOESM4_ESM.xlsx]

## Sheet: 2e
Electroplated Menbrane 450nm			Electroplated Menbrane 1um	Sputtered Membrane 450nm
1mL/hr	5mL/hr	10mL/hr	1mL/hr	1mL/hr
99.995	99.996	87.525	80.531	22.358
99.9968	99.9989	89.708	82.066	23.39
99.9932	99.9931	85.342	78.996	21.326

## Sheet: 3b
Anti-ApoA1 + HDL+ Beads	HDL+ Beads	Anti-ApoB + HDL + Beads
0.82	0.07	0.12
0.78	-0.06	0.03
0.8945	0.2288	0.2589

## Sheet: 3c
MNM - Nanobead (1hr incubation)	MACS Column - Nanobead (1hr incubation)	Dynabead - Microbead (1hr incubation)	Dynabead - Microbead (16hr incubation)
0.77756	0.2501	0.22255	0.44968
0.8765	0.25689	0.24661	0.48607
0.95895	0.28434	0.2757	0.57941
0.72866	0.22239	0.21475	0.47186
0.73065	0.22551	0.21964	0.46659
0.78695	0.24637	0.23961	0.51096
0.96122	0.29174	0.28452	0.57211

## Sheet: 3d
MNM Captured	Dynabeads
25.23	30.97
25.09	31.44
25.07	31.59

## Sheet: 4b
Diluted Plasma	ANM Isolated sEV	Further Purified with MNM
15.9585	6.76628	0.38297
17.7142	7.42126	0.85592
22.9745	8.69891	2.1795
15.1011	6.23719	0.32342
15.5162	6.37329	0.36085
16.8568	6.87516	0.8406
20.8514	7.65263	1.72016

## Sheet: 4bIn
ANM Isolated sEV	Further Purified with MNM
244000000	213000000
230000000	213000000
268000000	212000000
240000000	202000000
228000000	165000000

## Sheet: 4c
Size	Before MNM	Error	After MNM	Error
0.5	0	0	0	0
1.5	0	0	0	0
2.5	0	0	0	0
3.5	0	0	0	0
4.5	0	0	0	0
5.5	0	0	0	0
6.5	0	0	0	0
7.5	0	0	0	0
8.5	0	0	0	0
9.5	0	0	0	0
10.5	0	0	0	0
11.5	0	0	0	0
12.5	0	0	0	0
13.5	0	0	0	0
14.5	0	0	0	0
15.5	0	0	0	0
16.5	0	0	0	0
17.5	0	0	0	0
18.5	0	0	0	0
19.5	0	0	0	0
20.5	0	0	0	0
21.5	0	0	0	0
22.5	0	0	0	0
23.5	0	0	0	0
24.5	0	0	0	0
25.5	0	0	0	0
26.5	0	0	0	0
27.5	0	0	0	0
28.5	0	0	0	0
29.5	0	0	2	2
30.5	0	0	5	4
31.5	0	0	11	7
32.5	0	0	25	15
33.5	0	0	57	34
34.5	1	1	128	80
35.5	3	2	277	182
36.5	11	7	574	391
37.5	30	20	1137	786
38.5	78	49	2153	1492
39.5	193	119	3925	2692
40.5	448	275	6924	4650
41.5	982	609	11875	7730
42.5	2029	1276	19867	12431
43.5	3953	2512	32468	19390
44.5	7281	4640	51820	29372
45.5	12745	8068	80699	43195
46.5	21350	13289	122605	61557
47.5	34494	20881	182173	84621
48.5	54145	31498	266442	111102
49.5	83025	45876	387098	137012
50.5	124760	64845	561931	156041
51.5	183883	89379	812024	165550
52.5	265694	120621	1153693	176498
53.5	375942	159775	1590366	206106
54.5	520325	207776	2110655	250711
55.5	703767	264737	2691513	298794
56.5	929514	329399	3300195	361734
57.5	1198290	398920	3893886	455285
58.5	1507875	469226	4423456	559526
59.5	1853531	535580	4845675	630412
60.5	2229268	592583	5138240	635228
61.5	2629342	633265	5306874	569332
62.5	3048802	648668	5379853	455463
63.5	3482177	630580	5394780	341965
64.5	3920658	578869	5385792	307451
65.5	4349401	512066	5375999	387375
66.5	4746933	473632	5375439	517005
67.5	5087665	505236	5382750	642239
68.5	5346939	593122	5388811	736845
69.5	5506794	687296	5381199	786801
70.5	5560321	749496	5348426	786705
71.5	5513093	762886	5282904	740768
72.5	5381381	727206	5181828	663903
73.5	5188024	652983	5046007	580903
74.5	4957541	556477	4877670	520770
75.5	4711989	456040	4678719	501731
76.5	4468478	370422	4450478	516639
77.5	4238475	317513	4194890	542142
78.5	4028427	307810	3916186	558709
79.5	3840993	335125	3621849	557632
80.5	3676286	382996	3322206	538532
81.5	3532813	437554	3028862	505311
82.5	3408072	490138	2752757	463103
83.5	3298965	535329	2502609	416530
84.5	3202154	569579	2284185	369016
85.5	3114451	590729	2100346	322739
86.5	3033197	597829	1951593	278888
87.5	2956585	590967	1836790	237994
88.5	2883842	571024	1753812	200267
89.5	2815268	539390	1699997	165971
90.5	2752113	497751	1672373	135945
91.5	2696350	448036	1667671	112377
92.5	2650353	392682	1682171	99372
93.5	2616505	335437	1711448	100819
94.5	2596761	283076	1750112	115362
95.5	2592166	247825	1791670	136871
96.5	2602382	245468	1828673	158998
97.5	2625295	281568	1853269	176695
98.5	2656800	344841	1858178	186185
99.5	2690887	420063	1837941	185203
100.5	2720111	495584	1790062	173585
101.5	2736457	562904	1715637	153943
102.5	2732480	615561	1619155	132274
103.5	2702507	648804	1507477	117761
104.5	2643620	659730	1388344	118376
105.5	2556152	647500	1268893	132905
106.5	2443595	613402	1154615	153215
107.5	2311931	560636	1048938	172500
108.5	2168589	493819	953368	187365
109.5	2021288	418313	867959	196733
110.5	1877024	339553	791872	200756
111.5	1741368	262569	723872	200117
112.5	1618135	191951	662671	195632
113.5	1509389	132721	607136	188050
114.5	1415673	93096	556382	177982
115.5	1336369	84450	509799	165911
116.5	1270072	102079	467041	152231
117.5	1214937	128284	427992	137292
118.5	1168952	153946	392729	121432
119.5	1130143	176213	361475	104987
120.5	1096713	194302	334551	88308
121.5	1067127	208087	312331	71803
122.5	1040160	217677	295191	56123
123.5	1014906	223299	283466	42739
124.5	990767	225273	277396	35273
125.5	967416	224013	277060	38593
126.5	944745	220018	282303	51798
127.5	922807	213864	292644	70452
128.5	901748	206176	307198	91891
129.5	881755	197587	324628	114649
130.5	863000	188691	343167	137518
131.5	845610	179991	360733	159234
132.5	829641	171848	375152	178449
133.5	815077	164447	384440	193841
134.5	801832	157783	387112	204271
135.5	789766	151690	382414	208948
136.5	778697	145889	370436	207550
137.5	768426	140057	352067	200277
138.5	758744	133887	328809	187822
139.5	749448	127139	302514	171273
140.5	740344	119664	275098	151961
141.5	731246	111417	248302	131306
142.5	721980	102450	223527	110681
143.5	712381	92906	201755	91345
144.5	702287	83011	183544	74437
145.5	691549	73082	169066	61031
146.5	680028	63545	158178	52068
147.5	667608	54985	150500	47935
148.5	654200	48197	145488	47892
149.5	639751	44132	142509	50302
150.5	624253	43519	140899	53522
151.5	607746	46331	140029	56406
152.5	590314	51762	139351	58290
153.5	572086	58791	138445	58880
154.5	553225	66586	137047	58165
155.5	533919	74566	135055	56378
156.5	514364	82339	132521	53960
157.5	494759	89637	129609	51496
158.5	475290	96273	126554	49593
159.5	456124	102117	123605	48719
160.5	437402	107086	120979	49039
161.5	419238	111131	118833	50394
162.5	401715	114235	117241	52419
163.5	384891	116405	116205	54730
164.5	368799	117668	115669	57039
165.5	353453	118067	115540	59199
166.5	338851	117655	115710	61191
167.5	324977	116491	116079	63079
168.5	311809	114640	116558	64956
169.5	299321	112166	117078	66892
170.5	287481	109132	117583	68894
171.5	276260	105603	118030	70881
172.5	265630	101640	118386	72689
173.5	255565	97302	118622	74099
174.5	246046	92649	118716	74871
175.5	237055	87742	118652	74790
176.5	228583	82646	118415	73710
177.5	220625	77429	117983	71586
178.5	213184	72171	117310	68503
179.5	206266	66960	116314	64672
180.5	199888	61901	114862	60404
181.5	194069	57117	112772	56028
182.5	188835	52751	109843	51788
183.5	184214	48961	105890	47751
184.5	180237	45912	100808	43806
185.5	176937	43754	94616	39759
186.5	174346	42585	87488	35502
187.5	172491	42422	79736	31144
188.5	171397	43192	71757	27059
189.5	171078	44749	63954	23794
190.5	171542	46916	56650	21801
191.5	172784	49518	50029	21069
192.5	174786	52411	44124	21053
193.5	177515	55484	38835	21043
194.5	180918	58668	33999	20513
195.5	184924	61922	29458	19226
196.5	189437	65226	25119	17198
197.5	194338	68575	20984	14619
198.5	199476	71960	17141	11788
199.5	204672	75358	13726	9042
200.5	209715	78718	10872	6708
201.5	214363	81951	8663	5067
202.5	218349	84926	7111	4270
203.5	221389	87470	6159	4177
204.5	223193	89380	5705	4450
205.5	223488	90438	5633	4848
206.5	222034	90435	5836	5283
207.5	218652	89198	6233	5737
208.5	213246	86619	6772	6214
209.5	205821	82674	7428	6717
210.5	196494	77440	8189	7247
211.5	185492	71099	9058	7801
212.5	173142	63928	10044	8375
213.5	159843	56281	11159	8968
214.5	146033	48557	12413	9578
215.5	132153	41166	13820	10213
216.5	118607	34491	15387	10883
217.5	105733	28849	17115	11610
218.5	93785	24436	18998	12419
219.5	82922	21275	21013	13333
220.5	73214	19187	23124	14370
221.5	64658	17851	25274	15527
222.5	57189	16928	27390	16773
223.5	50708	16159	29381	18053
224.5	45097	15396	31147	19284
225.5	40235	14580	32582	20369
226.5	36009	13702	33591	21210
227.5	32319	12783	34094	21718
228.5	29081	11851	34040	21827
229.5	26227	10932	33413	21505
230.5	23704	10050	32237	20757
231.5	21467	9221	30569	19625
232.5	19484	8455	28502	18183
233.5	17726	7759	26148	16531
234.5	16169	7135	23629	14777
235.5	14795	6583	21065	13031
236.5	13585	6102	18563	11391
237.5	12524	5687	16210	9931
238.5	11596	5335	14069	8699
239.5	10790	5039	12177	7708
240.5	10092	4796	10548	6940
241.5	9492	4600	9176	6357
242.5	8980	4446	8043	5913
243.5	8546	4328	7123	5565
244.5	8182	4242	6384	5279
245.5	7881	4184	5797	5036
246.5	7636	4150	5332	4822
247.5	7441	4136	4964	4631
248.5	7290	4139	4674	4462
249.5	7179	4155	4446	4313
250.5	7103	4182	4265	4185
251.5	7059	4218	4125	4076
252.5	7042	4259	4016	3987
253.5	7051	4302	3935	3918
254.5	7082	4346	3877	3868
255.5	7134	4388	3840	3835
256.5	7207	4426	3821	3819
257.5	7299	4457	3820	3818
258.5	7412	4479	3834	3833
259.5	7550	4491	3861	3861
260.5	7717	4492	3901	3901
261.5	7922	4479	3952	3952
262.5	8175	4453	4013	4013
263.5	8493	4416	4080	4080
264.5	8896	4372	4153	4152
265.5	9410	4331	4228	4228
266.5	10067	4316	4303	4302
267.5	10905	4366	4374	4374
268.5	11968	4544	4439	4439
269.5	13302	4935	4494	4494
270.5	14955	5631	4535	4534
271.5	16971	6702	4558	4557
272.5	19387	8190	4559	4558
273.5	22224	10102	4535	4533
274.5	25484	12422	4483	4481
275.5	29141	15115	4400	4397
276.5	33139	18120	4286	4282
277.5	37390	21351	4139	4134
278.5	41771	24699	3961	3953
279.5	46135	28031	3754	3743
280.5	50313	31206	3520	3506
281.5	54128	34074	3265	3246
282.5	57410	36495	2995	2969
283.5	60004	38350	2714	2681
284.5	61788	39547	2431	2387
285.5	62681	40033	2151	2095
286.5	62646	39795	1883	1812
287.5	61697	38860	1631	1541
288.5	59892	37294	1401	1289
289.5	57331	35187	1197	1059
290.5	54141	32653	1022	856
291.5	50473	29812	877	681
292.5	46483	26787	764	540
293.5	42327	23690	681	438
294.5	38151	20622	627	384
295.5	34084	17668	600	380
296.5	30233	14893	598	415
297.5	26683	12350	618	477
298.5	23493	10081	657	554
299.5	20703	8120	712	639
300.5	18333	6512	781	731
301.5	16386	5312	860	827
302.5	14853	4581	948	926
303.5	13718	4337	1041	1027
304.5	12956	4498	1138	1129
305.5	12545	4919	1235	1230
306.5	12460	5472	1332	1329
307.5	12679	6082	1425	1423
308.5	13182	6711	1513	1512
309.5	13954	7345	1594	1593
310.5	14986	7981	1665	1665
311.5	16269	8624	1727	1727
312.5	17799	9284	1776	1776
313.5	19573	9976	1813	1812
314.5	21587	10718	1835	1835
315.5	23839	11531	1844	1844
316.5	26321	12435	1839	1839
317.5	29022	13451	1820	1820
318.5	31926	14597	1788	1788
319.5	35012	15883	1743	1743
320.5	38248	17312	1687	1687
321.5	41598	18876	1621	1621
322.5	45016	20561	1546	1546
323.5	48451	22340	1465	1465
324.5	51844	24179	1378	1378
325.5	55131	26037	1287	1287
326.5	58243	27870	1194	1194
327.5	61111	29628	1100	1100
328.5	63665	31263	1007	1007
329.5	65838	32725	916	916
330.5	67567	33970	827	827
331.5	68799	34956	743	743
332.5	69487	35649	663	663
333.5	69601	36023	587	587
334.5	69119	36061	518	518
335.5	68040	35756	453	453
336.5	66376	35110	395	395
337.5	64155	34136	342	342
338.5	61422	32858	294	294
339.5	58236	31307	252	251
340.5	54667	29523	214	214
341.5	50797	27550	181	181
342.5	46711	25438	152	152
343.5	42499	23236	128	128
344.5	38251	20996	106	106
345.5	34049	18766	88	88
346.5	29971	16588	73	72
347.5	26083	14502	60	59
348.5	22439	12538	49	48
349.5	19081	10721	40	39
350.5	16037	9066	33	32
351.5	13320	7584	27	25
352.5	10934	6275	22	20
353.5	8870	5137	18	16
354.5	7111	4162	16	13
355.5	5634	3337	14	10
356.5	4413	2649	12	8
357.5	3417	2083	12	7
358.5	2616	1621	11	7
359.5	1981	1250	12	8
360.5	1485	956	13	10
361.5	1101	723	15	12
362.5	810	543	17	15
363.5	590	403	20	18
364.5	428	297	23	22
365.5	308	216	27	27
366.5	223	156	33	32
367.5	162	111	39	38
368.5	121	78	46	45
369.5	93	55	54	54
370.5	77	42	64	64
371.5	69	39	75	75
372.5	69	45	87	87
373.5	74	57	101	101
374.5	86	74	117	117
375.5	103	95	135	135
376.5	128	122	155	155
377.5	160	156	177	177
378.5	201	199	202	202
379.5	254	252	229	229
380.5	319	318	258	258
381.5	399	398	289	289
382.5	496	496	323	323
383.5	614	614	360	360
384.5	755	755	399	399
385.5	922	922	440	440
386.5	1116	1116	484	484
387.5	1339	1339	529	529
388.5	1592	1592	576	576
389.5	1875	1875	625	625
390.5	2186	2186	675	675
391.5	2521	2521	726	726
392.5	2875	2875	778	778
393.5	3242	3242	829	829
394.5	3611	3611	881	881
395.5	3973	3973	932	932
396.5	4315	4315	981	981
397.5	4625	4625	1030	1030
398.5	4891	4891	1076	1076
399.5	5101	5101	1119	1119
400.5	5244	5244	1159	1159
401.5	5314	5314	1196	1196
402.5	5305	5305	1230	1230
403.5	5217	5217	1259	1259
404.5	5052	5052	1283	1283
405.5	4816	4816	1303	1303
406.5	4519	4519	1318	1318
407.5	4173	4173	1327	1327
408.5	3791	3791	1332	1332
409.5	3388	3388	1331	1331
410.5	2978	2978	1325	1325
411.5	2574	2574	1314	1314
412.5	2187	2187	1298	1298
413.5	1827	1827	1277	1277
414.5	1499	1499	1252	1252
415.5	1210	1210	1222	1222
416.5	959	959	1188	1188
417.5	747	747	1151	1151
418.5	572	572	1111	1111
419.5	430	430	1069	1069
420.5	317	317	1024	1024
421.5	230	230	977	977
422.5	164	164	929	929
423.5	115	115	880	880
424.5	79	79	830	830
425.5	53	53	781	781
426.5	35	35	731	731
427.5	23	23	683	683
428.5	15	15	635	635
429.5	9	9	588	588
430.5	6	6	543	543
431.5	3	3	500	500
432.5	2	2	458	458
433.5	1	1	418	418
434.5	0	0	381	381
435.5	0	0	345	345
436.5	0	0	312	312
437.5	0	0	281	281
438.5	0	0	252	252
439.5	0	0	225	225
440.5	0	0	201	201
441.5	0	0	178	178
442.5	0	0	158	158
443.5	0	0	139	139
444.5	0	0	122	122
445.5	0	0	107	107
446.5	0	0	94	94
447.5	0	0	81	81
448.5	0	0	71	71
449.5	0	0	61	61
450.5	0	0	53	53
451.5	0	0	45	45
452.5	0	0	39	39
453.5	0	0	33	33
454.5	0	0	28	28
455.5	0	0	24	24
456.5	0	0	20	20
457.5	0	0	17	17
458.5	0	0	14	14
459.5	0	0	12	12
460.5	0	0	10	10
461.5	0	0	8	8
462.5	0	0	7	7
463.5	0	0	6	6
464.5	0	0	5	5
465.5	0	0	4	4
466.5	0	0	3	3
467.5	0	0	3	3
468.5	0	0	2	2
469.5	0	0	2	2
470.5	0	0	1	1
471.5	0	0	1	1
472.5	0	0	0	0
473.5	0	0	0	0
474.5	0	0	0	0
475.5	0	0	0	0
476.5	0	0	0	0
477.5	0	0	0	0
478.5	0	0	0	0
479.5	0	0	0	0
480.5	0	0	0	0
481.5	0	0	0	0
482.5	0	0	0	0
483.5	0	0	0	0
484.5	0	0	0	0
485.5	0	0	0	0
486.5	0	0	0	0
487.5	0	0	0	0
488.5	0	0	0	0
489.5	0	0	0	0
490.5	0	0	0	0
491.5	0	0	0	0
492.5	0	0	0	0
493.5	0	0	0	0
494.5	0	0	0	0
495.5	0	0	0	0
496.5	0	0	0	0
497.5	0	0	0	0
498.5	0	0	0	0
499.5	0	0	0	0
500.5	0	0	0	0
501.5	0	0	0	0
502.5	0	0	0	0
503.5	0	0	0	0
504.5	0	0	0	0
505.5	0	0	0	0
506.5	0	0	0	0
507.5	0	0	0	0
508.5	0	0	0	0
509.5	0	0	0	0
510.5	0	0	0	0
511.5	0	0	0	0
512.5	0	0	0	0
513.5	0	0	0	0
514.5	0	0	0	0
515.5	0	0	0	0
516.5	0	0	0	0
517.5	0	0	0	0
518.5	0	0	0	0
519.5	0	0	0	0
520.5	0	0	0	0
521.5	0	0	0	0
522.5	0	0	0	0
523.5	0	0	0	0
524.5	0	0	0	0
525.5	0	0	0	0
526.5	0	0	0	0
527.5	0	0	0	0
528.5	1	1	0	0
529.5	1	1	0	0
530.5	2	2	0	0
531.5	2	2	0	0
532.5	3	3	0	0
533.5	4	4	0	0
534.5	6	6	0	0
535.5	7	7	0	0
536.5	10	10	0	0
537.5	13	13	0	0
538.5	16	16	0	0
539.5	21	21	0	0
540.5	27	27	0	0
541.5	35	35	0	0
542.5	44	44	0	0
543.5	56	56	0	0
544.5	70	70	0	0
545.5	88	88	0	0
546.5	110	110	0	0
547.5	137	137	0	0
548.5	169	169	0	0
549.5	207	207	0	0
550.5	253	253	0	0
551.5	308	308	0	0
552.5	372	372	0	0
553.5	447	447	0	0
554.5	534	534	0	0
555.5	635	635	0	0
556.5	750	750	0	0
557.5	882	882	0	0
558.5	1030	1030	0	0
559.5	1196	1196	0	0
560.5	1380	1380	0	0
561.5	1583	1583	0	0
562.5	1805	1805	0	0
563.5	2045	2045	0	0
564.5	2303	2303	0	0
565.5	2577	2577	0	0
566.5	2866	2866	0	0
567.5	3166	3166	0	0
568.5	3477	3477	0	0
569.5	3793	3793	0	0
570.5	4111	4111	0	0
571.5	4428	4428	0	0
572.5	4737	4737	0	0
573.5	5035	5035	0	0
574.5	5317	5317	0	0
575.5	5577	5577	0	0
576.5	5812	5812	0	0
577.5	6016	6016	0	0
578.5	6185	6185	0	0
579.5	6317	6317	0	0
580.5	6409	6409	0	0
581.5	6457	6457	0	0
582.5	6463	6463	0	0
583.5	6424	6424	0	0
584.5	6342	6342	0	0
585.5	6219	6219	0	0
586.5	6057	6057	0	0
587.5	5859	5859	0	0
588.5	5628	5628	0	0
589.5	5369	5369	0	0
590.5	5088	5088	0	0
591.5	4788	4788	0	0
592.5	4474	4474	0	0
593.5	4153	4153	0	0
594.5	3828	3828	0	0
595.5	3504	3504	0	0
596.5	3186	3186	0	0
597.5	2876	2876	0	0
598.5	2579	2579	0	0
599.5	2297	2297	0	0
600.5	2031	2031	0	0
601.5	1784	1784	0	0
602.5	1556	1556	0	0
603.5	1348	1348	0	0
604.5	1160	1160	0	0
605.5	991	991	0	0
606.5	841	841	0	0
607.5	708	708	0	0
608.5	593	593	0	0
609.5	493	493	0	0
610.5	407	407	0	0
611.5	334	334	0	0
612.5	272	272	0	0
613.5	220	220	0	0
614.5	177	177	0	0
615.5	141	141	0	0
616.5	112	112	0	0
617.5	88	88	0	0
618.5	69	69	0	0
619.5	53	53	0	0
620.5	41	41	0	0
621.5	32	32	0	0
622.5	24	24	0	0
623.5	18	18	0	0
624.5	14	14	0	0
625.5	10	10	0	0
626.5	8	8	0	0
627.5	6	6	0	0
628.5	4	4	0	0
629.5	3	3	0	0
630.5	2	2	0	0
631.5	2	2	0	0
632.5	1	1	0	0
633.5	0	0	0	0
634.5	0	0	0	0
635.5	0	0	0	0
636.5	0	0	0	0
637.5	0	0	0	0
638.5	0	0	0	0
639.5	0	0	0	0
640.5	0	0	0	0
641.5	0	0	0	0
642.5	0	0	0	0
643.5	0	0	0	0
644.5	0	0	0	0
645.5	0	0	0	0
646.5	0	0	0	0
647.5	0	0	0	0
648.5	0	0	0	0
649.5	0	0	0	0
650.5	0	0	0	0
651.5	0	0	0	0
652.5	0	0	0	0
653.5	0	0	0	0
654.5	0	0	0	0
655.5	0	0	0	0
656.5	0	0	0	0
657.5	0	0	0	0
658.5	0	0	0	0
659.5	0	0	0	0
660.5	0	0	0	0
661.5	0	0	0	0
662.5	0	0	0	0
663.5	0	0	0	0
664.5	0	0	0	0
665.5	0	0	0	0
666.5	0	0	0	0
667.5	0	0	0	0
668.5	0	0	0	0
669.5	0	0	0	0
670.5	0	0	0	0
671.5	0	0	0	0
672.5	0	0	0	0
673.5	0	0	0	0
674.5	0	0	0	0
675.5	0	0	0	0
676.5	0	0	0	0
677.5	0	0	0	0
678.5	0	0	0	0
679.5	0	0	0	0
680.5	0	0	0	0
681.5	0	0	0	0
682.5	0	0	0	0
683.5	0	0	0	0
684.5	0	0	0	0
685.5	0	0	0	0
686.5	0	0	0	0
687.5	0	0	0	0
688.5	0	0	0	0
689.5	0	0	0	0
690.5	0	0	0	0
691.5	0	0	0	0
692.5	0	0	0	0
693.5	0	0	0	0
694.5	0	0	0	0
695.5	0	0	0	0
696.5	0	0	0	0
697.5	0	0	0	0
698.5	0	0	0	0
699.5	0	0	0	0
700.5	0	0	0	0
701.5	0	0	0	0
702.5	0	0	0	0
703.5	0	0	0	0
704.5	0	0	0	0
705.5	0	0	0	0
706.5	0	0	0	0
707.5	0	0	0	0
708.5	0	0	0	0
709.5	0	0	0	0
710.5	0	0	0	0
711.5	0	0	0	0
712.5	0	0	0	0
713.5	0	0	0	0
714.5	0	0	0	0
715.5	0	0	0	0
716.5	0	0	0	0
717.5	0	0	0	0
718.5	0	0	0	0
719.5	0	0	0	0
720.5	0	0	0	0
721.5	0	0	0	0
722.5	0	0	0	0
723.5	0	0	0	0
724.5	0	0	0	0
725.5	0	0	0	0
726.5	0	0	0	0
727.5	0	0	0	0
728.5	0	0	0	0
729.5	0	0	0	0
730.5	0	0	0	0
731.5	0	0	0	0
732.5	0	0	0	0
733.5	0	0	0	0
734.5	0	0	0	0
735.5	0	0	0	0
736.5	0	0	0	0
737.5	0	0	0	0
738.5	0	0	0	0
739.5	0	0	0	0
740.5	0	0	0	0
741.5	0	0	0	0
742.5	0	0	0	0
743.5	0	0	0	0
744.5	0	0	0	0
745.5	0	0	0	0
746.5	0	0	0	0
747.5	0	0	0	0
748.5	0	0	0	0
749.5	0	0	0	0
750.5	0	0	0	0
751.5	0	0	0	0
752.5	0	0	0	0
753.5	0	0	0	0
754.5	0	0	0	0
755.5	0	0	0	0
756.5	0	0	0	0
757.5	0	0	0	0
758.5	0	0	0	0
759.5	0	0	0	0
760.5	0	0	0	0
761.5	0	0	0	0
762.5	0	0	0	0
763.5	0	0	0	0
764.5	0	0	0	0
765.5	0	0	0	0
766.5	0	0	0	0
767.5	0	0	0	0
768.5	0	0	0	0
769.5	0	0	0	0
770.5	0	0	0	0
771.5	0	0	0	0
772.5	0	0	0	0
773.5	0	0	0	0
774.5	0	0	0	0
775.5	0	0	0	0
776.5	0	0	0	0
777.5	0	0	0	0
778.5	0	0	0	0
779.5	0	0	0	0
780.5	0	0	0	0
781.5	0	0	0	0
782.5	0	0	0	0
783.5	0	0	0	0
784.5	0	0	0	0
785.5	0	0	0	0
786.5	0	0	0	0
787.5	0	0	0	0
788.5	0	0	0	0
789.5	0	0	0	0
790.5	0	0	0	0
791.5	0	0	0	0
792.5	0	0	0	0
793.5	0	0	0	0
794.5	0	0	0	0
795.5	0	0	0	0
796.5	0	0	0	0
797.5	0	0	0	0
798.5	0	0	0	0
799.5	0	0	0	0
800.5	0	0	0	0
801.5	0	0	0	0
802.5	0	0	0	0
803.5	0	0	0	0
804.5	0	0	0	0
805.5	0	0	0	0
806.5	0	0	0	0
807.5	0	0	0	0
808.5	0	0	0	0
809.5	0	0	0	0
810.5	0	0	0	0
811.5	0	0	0	0
812.5	0	0	0	0
813.5	0	0	0	0
814.5	0	0	0	0
815.5	0	0	0	0
816.5	0	0	0	0
817.5	0	0	0	0
818.5	0	0	0	0
819.5	0	0	0	0
820.5	0	0	0	0
821.5	0	0	0	0
822.5	0	0	0	0
823.5	0	0	0	0
824.5	0	0	0	0
825.5	0	0	0	0
826.5	0	0	0	0
827.5	0	0	0	0
828.5	0	0	0	0
829.5	0	0	0	0
830.5	0	0	0	0
831.5	0	0	0	0
832.5	0	0	0	0
833.5	0	0	0	0
834.5	0	0	0	0
835.5	0	0	0	0
836.5	0	0	0	0
837.5	0	0	0	0
838.5	0	0	0	0
839.5	0	0	0	0
840.5	0	0	0	0
841.5	0	0	0	0
842.5	0	0	0	0
843.5	0	0	0	0
844.5	0	0	0	0
845.5	0	0	0	0
846.5	0	0	0	0
847.5	0	0	0	0
848.5	0	0	0	0
849.5	0	0	0	0
850.5	0	0	0	0
851.5	0	0	0	0
852.5	0	0	0	0
853.5	0	0	0	0
854.5	0	0	0	0
855.5	0	0	0	0
856.5	0	0	0	0
857.5	0	0	0	0
858.5	0	0	0	0
859.5	0	0	0	0
860.5	0	0	0	0
861.5	0	0	0	0
862.5	0	0	0	0
863.5	0	0	0	0
864.5	0	0	0	0
865.5	0	0	0	0
866.5	0	0	0	0
867.5	0	0	0	0
868.5	0	0	0	0
869.5	0	0	0	0
870.5	0	0	0	0
871.5	0	0	0	0
872.5	0	0	0	0
873.5	0	0	0	0
874.5	0	0	0	0
875.5	0	0	0	0
876.5	0	0	0	0
877.5	0	0	0	0
878.5	0	0	0	0
879.5	0	0	0	0
880.5	0	0	0	0
881.5	0	0	0	0
882.5	0	0	0	0
883.5	0	0	0	0
884.5	0	0	0	0
885.5	0	0	0	0
886.5	0	0	0	0
887.5	0	0	0	0
888.5	0	0	0	0
889.5	0	0	0	0
890.5	0	0	0	0
891.5	0	0	0	0
892.5	0	0	0	0
893.5	0	0	0	0
894.5	0	0	0	0
895.5	0	0	0	0
896.5	0	0	0	0
897.5	0	0	0	0
898.5	0	0	0	0
899.5	0	0	0	0
900.5	0	0	0	0
901.5	0	0	0	0
902.5	0	0	0	0
903.5	0	0	0	0
904.5	0	0	0	0
905.5	0	0	0	0
906.5	0	0	0	0
907.5	0	0	0	0
908.5	0	0	0	0
909.5	0	0	0	0
910.5	0	0	0	0
911.5	0	0	0	0
912.5	0	0	0	0
913.5	0	0	0	0
914.5	0	0	0	0
915.5	0	0	0	0
916.5	0	0	0	0
917.5	0	0	0	0
918.5	0	0	0	0
919.5	0	0	0	0
920.5	0	0	0	0
921.5	0	0	0	0
922.5	0	0	0	0
923.5	0	0	0	0
924.5	0	0	0	0
925.5	0	0	0	0
926.5	0	0	0	0
927.5	0	0	0	0
928.5	0	0	0	0
929.5	0	0	0	0
930.5	0	0	0	0
931.5	0	0	0	0
932.5	0	0	0	0
933.5	0	0	0	0
934.5	0	0	0	0
935.5	0	0	0	0
936.5	0	0	0	0
937.5	0	0	0	0
938.5	0	0	0	0
939.5	0	0	0	0
940.5	0	0	0	0
941.5	0	0	0	0
942.5	0	0	0	0
943.5	0	0	0	0
944.5	0	0	0	0
945.5	0	0	0	0
946.5	0	0	0	0
947.5	0	0	0	0
948.5	0	0	0	0
949.5	0	0	0	0
950.5	0	0	0	0
	0	0	0	0
	0	0	0	0
	0	0	0	0
	0	0	0	0
	0	0	0	0
	0	0	0	0
	0	0	0	0
	0	0	0	0
	0	0	0	0
	0	0	0	0
	0	0	0	0
	0	0	0	0
	0	0	0	0
	0	0	0	0
	0	0	0	0
	0	0	0	0
	0	0	0	0
	0	0	0	0
	0	0	0	0
	0	0	0	0
	0	0	0	0
	0	0	0	0
	0	0	0	0
	0	0	0	0
	0	0	0	0
	0	0	0	0
	0	0	0	0
	0	0	0	0
	0	0	0	0
	0	0	0	0
	0	0	0	0
	0	0	0	0
	0	0	0	0
	0	0	0	0
	0	0	0	0
	0	0	0	0
	0	0	0	0
	0	0	0	0
	0	0	0	0
	0	0	0	0
	0	0	0	0
	0	0	0	0
	0	0	0	0
	0	0	0	0
	0	0	0	0
	0	0	0	0
	0	0	0	0
	0	0	0	0
	0	0	0	0

## Sheet: 4cIn
Before MNM	Before MNM	After MNM	After MNM
CD63	CD9	CD63	CD9
1423.92	1243.11	1057.8	1019.16
1630.48	875.507	1590.82	714.518
	1235.55		1065.58

## Sheet: 5b
ANM Isolate	MNM EGFR Isolate	MNM Flow Through
0.77378	0.66434	0.42045
1.06437	0.72196	0.62851
1.21419	0.58237	0.30885

## Sheet: 5bIn
ANM Isolate	MNM Flow Through
64.0679	10.7727
98.3932	11.0653
124.991	12.2473
59.575	9.57902
59.2156	9.71361
68.4708	10.6118
127.956	12.5663

[truncated: 3 more sheets: 5c, 5d, 5dIn]
